# Supplementary material for: The Genetic and Neural Substrates of Externalizing Behavior
Source: Biol Psychiatry Glob Open Sci. 2021 Oct 6;2(4):389–99. doi: 10.1016/j.bpsgos.2021.09.007 (PMC9616240; doi:10.1016/j.bpsgos.2021.09.007)
Supplement: Supplement 2 [file mmc2.xlsx]

## Sheet: 1(EFA)
Table S1. Factor loadings of exploratory factor analysis (EFA) with 1, 2 and 3 factor models.
	1 Factor		2 Factors			3 Factors
Phenotype/Factor	1		1	2		1	2	3
Aggression	0.53		0.45				-0.24	0.78
Angry outbursts	0.86		0.96	-0.15		1.07		-0.19
Extreme irritable	0.95		1.02			0.86		0.2
Irritability	0.71		0.76			0.69
Irritability for 2 days	0.99		0.94			0.71		0.43
ADHD	0.57		0.35	0.4			0.12	0.56
Antisocial behavior	0.47		0.28	0.28				0.71
General risk tolerance	0.48		0.11	0.65			0.41	0.53
Drinks per week			-0.16	0.5			0.5
Ever smoker	0.36			0.63			0.46	0.39
Number of sexual partners	0.31			0.93			0.83	0.15
Automobile speeding propensity			-0.19	0.37			0.45	-0.18
Lifetime Cannabis use	0.13		-0.13	0.74			0.86	-0.14
Note. Explained variance was 0.34 for the one-factor model, 0.53 for the two-factor model and 0.58 for the three-factor model. Factor loadings between -0.1 and 0.1 are not displayed.

## Sheet: 2(CFA)
Table S2. Factor loadings of confirmatory factor analysis (CFA) with 1, 2 and 3 factor models.
	1 Factor		2 Factors			3 Factors
Phenotype/Factor	1		1	2		1	2	3
Aggression	0.42 (0.13)		0.66 (0.14)					0.44 (0.13)
Angry outbursts	0.42 (0.07)		0.73 (0.08)			0.78 (0.08)
Extreme irritable	0.50 (0.05)		0.89 (0.06)			0.96 (0.07)
Irritability	0.38 (0.04)		0.69 (0.05)			0.76 (0.05)
Irritability for 2 days	0.51 (0.04)		0.87 (0.05)			0.92 (0.06)
ADHD	0.50 (0.04)		0.60 (0.05)					0.53 (0.05)
Antisocial behavior	0.94 (0.21)			0.94 (0.21)				0.98 (0.22)
General risk tolerance	0.65 (0.03)			0.67 (0.03)				0.69 (0.05)
Drinks per week	0.36 (0.03)			0.40 (0.03)			0.40 (0.03)
Ever smoker	0.65 (0.03)			0.66 (0.03)			0.69 (0.03)
Number of sexual partners	0.80 (0.03)			0.84 (0.03)			0.83 (0.03)
Automobile speeding propensity	0.31 (0.03)			0.35 (0.03)			0.34 (0.03)
Lifetime Cannabis use	0.66 (0.04)			0.73 (0.05)			0.74 (0.05)
Note. Factor loadings between -0.1 and 0.1 are not displayed. Numbers in between brackets are the standard errors of the factor loadings.

## Sheet: 3(CFA modelfit)
Table S3. Model fit of the confirmatory factor analysis (CFA).
Model	χ2	df	AIC	CFI	SRMR
1 Factor	1302.51	65	1354.51	0.74	0.2
2 Factor	691.93	64	745.93	0.87	0.13
3 Factor	674.9	62	732.89	0.87	0.14

## Sheet: 4(GWAMA_DB)
Table S4. Independent significant SNPs (r2 < 0.1) associated with the disruptive behavior (DB) factor.
GenomicLocus	SNP	chr	bp(hg19)	P
1	rs7511800	1	44214269	7.57257e-12
1	rs3952787	1	44323244	1.25583e-08
2	rs1222063	1	96602440	4.91696e-08
3	rs2366894	2	32713706	2.10692e-09
4	rs4953152	2	45170153	8.18896e-09
5	rs55946474	2	124274646	4.81263e-09
6	rs12466968	2	199182325	4.06739e-08
7	rs4536858	3	49193081	5.76365e-14
7	rs7613360	3	49916710	8.17712e-09
8	rs683194	3	107299698	8.26212e-11
9	rs75085211	3	123304694	1.05408e-08
10	rs28411770	4	31151456	1.85029e-08
11	rs16871498	5	3252277	2.36979e-09
12	rs1852599	5	45757305	1.60242e-08
13	rs226488	5	87896330	4.18387e-08
14	rs30266	5	103972357	1.89973e-08
15	rs286799	5	107481865	2.64402e-12
16	rs72822084	5	166121341	1.85005e-08
17	rs9403711	6	100824183	1.88819e-08
18	rs11514731	7	2051503	3.76703e-12
19	rs2049604	7	113990352	3.8905e-10
19	rs1563408	7	114303189	2.46553e-08
20	rs58525624	7	139869372	7.28063e-09
21	rs2428	8	8641145	2.7923e-12
22	rs55768139	8	10195477	1.93382e-11
22	rs4841506	8	11030892	2.59313e-08
23	rs2149351	9	120501644	8.29302e-09
24	rs999483	9	135301389	1.19425e-09
25	rs10905461	10	8803551	1.62838e-08
26	rs2675680	10	75658864	5.89601e-09
27	rs7931440	11	28623873	5.04985e-09
28	rs674437	11	88689953	3.95461e-09
29	rs7125588	11	113436072	1.98199e-09
30	rs3990314	12	89771512	2.96771e-09
31	rs6606710	12	109848903	1.03523e-08
32	rs8001097	13	96945882	3.43481e-08
33	rs2933195	14	47293348	1.76022e-09
34	rs72771765	16	17965261	5.40125e-09
35	rs12443808	16	30996871	4.13669e-09
36	rs55938136	17	43798360	2.02407e-11
36	rs17426174	17	43830938	1.0696e-13
36	rs916888	17	44863133	6.58535e-15
37	rs118155936	17	78538704	4.23389e-11
38	rs17781446	18	26678108	3.27039e-08
39	rs16955910	18	50485553	3.26459e-08
39	rs8084280	18	50726749	2.57483e-13
40	rs729053	18	52809681	1.06604e-08
40	rs1348047	18	53050058	2.8319e-10
41	rs2378258	20	33312646	7.91825e-09
42	rs11913445	22	20142513	5.28093e-10

## Sheet: 5(GWAMA_RTB)
Table S5. Independent significant SNPs (r2 < 0.1) associated with the risk taking behavior (RTB) factor.
GenomicLocus	SNP	chr	bp(hg19)	P
1	rs12759053	1	6709911	1.48669e-08
2	rs10914684	1	33795572	2.91023e-17
3	rs11210887	1	44076019	9.78655e-10
4	rs6588376	1	50602495	3.33588e-08
5	rs11811978	1	53739367	1.14739e-08
6	rs332828	1	61742693	7.20001e-14
7	rs2310754	1	66403092	4.34074e-10
8	rs1925341	1	67115084	2.28786e-08
9	rs17543124	1	72992393	1.92278e-08
10	rs10493544	1	74983835	6.47687e-10
11	rs10158148	1	79380111	1.25409e-08
12	rs6688826	1	80812329	3.99961e-08
13	rs11163793	1	84106952	1.79101e-08
14	rs10922907	1	91193049	6.01303e-12
15	rs199957	1	181612982	2.513e-08
16	rs12402403	1	196058460	1.72977e-08
17	rs4915136	1	197910860	1.94367e-08
18	rs35068223	1	204967186	4.92617e-10
19	rs1891196	1	208718672	8.77859e-12
20	rs876793	1	237852083	1.47978e-08
21	rs2256126	1	243504108	1.11877e-08
21	rs2953330	1	244024121	6.9145e-13
22	rs2867113	2	651365	1.47216e-10
23	rs4300861	2	22549441	1.18101e-08
24	rs12713000	2	23882542	4.9472e-12
25	rs6714633	2	32859905	1.95047e-10
26	rs17424646	2	44162320	5.90794e-15
27	rs490340	2	45151616	2.84688e-25
27	rs733872	2	45160808	4.49581e-11
28	rs3136302	2	48021379	3.85426e-09
29	rs7579411	2	48938356	2.70775e-08
30	rs7598402	2	50735943	4.93488e-08
31	rs2909261	2	54048939	3.45548e-08
32	rs7585579	2	60024857	6.13483e-15
32	rs966971	2	60138262	4.52116e-13
32	rs2110403	2	60526044	5.1987e-18
32	rs7570641	2	60705232	3.29164e-08
33	rs2710638	2	63123614	4.70449e-08
33	rs13032049	2	63581507	2.56951e-13
34	rs828867	2	74334462	1.55151e-13
35	rs56981391	2	77334964	4.55209e-09
36	rs55803020	2	80692891	8.99121e-09
37	rs1368546	2	104057364	1.97751e-16
38	rs9308649	2	125035016	1.37666e-09
39	rs35702515	2	137542847	1.44873e-10
40	rs1438898	2	145714354	6.38065e-10
40	rs13008797	2	146217925	3.67725e-12
41	rs2652434	2	155742894	7.30607e-10
42	rs4233789	2	182044497	7.5568e-11
43	rs1534599	2	201073133	2.60829e-08
44	rs7592801	2	202912688	2.54979e-08
45	rs1971819	2	203705787	1.02005e-09
46	rs67668715	2	213887571	4.79313e-08
47	rs7580488	2	225473263	3.43134e-09
48	rs1836840	3	25191628	1.89685e-12
49	rs11720964	3	49336232	6.86625e-10
50	rs4302374	3	52905802	1.03524e-08
51	rs2577325	3	53780953	3.07143e-08
52	rs7618715	3	70873278	7.2261e-09
52	rs13093086	3	71055162	1.39888e-20
53	rs66879815	3	82732583	6.409e-09
53	rs4856463	3	83638568	5.4209e-11
53	rs7629142	3	83865910	1.02727e-09
53	rs6809274	3	84088137	2.37003e-09
53	rs117898875	3	84272987	1.59108e-10
53	rs12714592	3	84387950	1.80326e-09
53	rs116032709	3	84628711	2.93692e-08
53	rs13060392	3	84880419	3.105e-10
53	rs421983	3	84892866	4.51152e-15
53	rs6549007	3	85044736	1.20332e-11
53	rs9853563	3	85416776	1.96986e-12
53	rs76363701	3	85436059	4.41085e-08
53	rs78841189	3	85478462	5.25434e-10
53	rs6790699	3	85624189	5.38762e-60
53	rs62261746	3	85958954	2.64313e-20
53	rs7651114	3	86171853	2.5795e-16
54	rs12493918	3	94093804	1.79873e-10
55	rs145898511	3	101181250	1.25802e-11
56	rs326341	3	107811142	1.61437e-08
57	rs6789437	3	117364460	4.04839e-09
57	rs901381	3	117805908	8.47844e-13
58	rs11709100	3	127162040	3.13574e-08
59	rs7610378	3	143711298	2.49296e-12
60	rs28551076	3	146963793	2.10042e-10
60	rs2279829	3	147106319	1.1882e-12
61	rs147168595	3	149801508	4.15967e-08
62	rs61263335	3	180727215	2.31957e-08
63	rs4510419	3	181414946	5.45176e-09
63	rs75907840	3	181420180	8.0593e-10
64	rs1454882	4	12317409	3.0512e-08
65	rs16884402	4	31141947	1.47988e-12
66	rs10026884	4	47272392	3.51825e-10
67	rs2002154	4	57746017	2.36312e-14
68	rs74498418	4	66446903	1.16525e-08
69	rs1229984	4	100239319	4.52187e-12
70	rs13107325	4	103188709	2.42003e-17
71	rs2726492	4	106195541	6.36642e-20
71	rs2713857	4	106314808	6.16239e-09
72	rs11943397	4	143617304	6.7617e-11
73	rs10019569	4	147946604	6.44368e-10
74	rs17185470	4	179023136	1.69947e-08
75	rs13111060	4	180909740	2.70581e-08
76	rs7293471	5	46404548	1.53853e-09
77	rs36043208	5	49468879	6.7286e-09
77	rs6889373	5	49849770	1.76048e-09
77	rs7714281	5	50731380	8.64129e-13
77	rs17833421	5	50939154	1.5381e-08
78	rs13357015	5	80263403	2.25027e-16
79	rs6872276	5	87769720	5.03183e-09
80	rs17156683	5	103911464	8.21202e-10
81	rs11242656	5	107307404	7.34651e-09
82	rs10076446	5	166489817	2.6609e-08
83	rs12188010	5	166996466	1.138e-13
84	rs359457	5	173279842	4.30441e-11
85	rs2105373	6	18918178	1.35374e-08
86	rs34661691	6	26173478	9.99209e-10
86	rs35875412	6	28331818	2.24792e-12
86	rs4713211	6	29336054	4.7276e-11
87	rs9278026	6	33339481	4.59727e-08
88	rs985146	6	40380681	9.401e-09
89	rs10498846	6	67405337	4.79874e-11
90	rs56081191	6	98557732	2.68561e-11
90	rs12202969	6	98576223	9.15735e-18
90	rs9321055	6	98850853	2.69643e-12
91	rs454747	6	101055566	2.75664e-08
92	rs3951069	6	109131312	4.56409e-08
93	rs4945881	6	111791463	1.1104e-15
94	rs1335308	6	141645736	9.26021e-09
95	rs4870034	6	151859314	2.13981e-08
96	rs143465123	6	158894990	1.66856e-08
97	rs1078112	7	1878453	1.15622e-08
98	rs2141823	7	3609712	8.12437e-12
99	rs1510303	7	97373669	1.09785e-08
100	rs10276148	7	103733264	1.80287e-08
101	rs10228494	7	114083550	4.67671e-12
102	rs4377898	7	115010158	1.56565e-14
103	rs10252114	7	121955468	5.09011e-11
104	rs1860934	7	127481759	1.2634e-12
105	rs6969458	7	153489725	4.21336e-10
106	rs13268671	8	8713003	1.7233e-10
106	rs58689676	8	9806492	3.53989e-12
106	rs11250102	8	10837569	1.05749e-13
106	rs35401001	8	11865121	7.26394e-10
107	rs72630922	8	33662401	2.40223e-10
108	rs17435276	8	38033004	9.82087e-09
109	rs7000535	8	59804351	3.79165e-15
110	rs9650210	8	65496059	6.93472e-12
111	rs4440591	8	92773309	2.88556e-10
111	rs74778638	8	92968346	3.58513e-11
111	rs2920939	8	93182601	3.93573e-13
111	rs2930537	8	93184929	3.51612e-16
112	rs6474609	9	10981069	1.04639e-08
113	rs263605	9	17096203	2.35583e-08
114	rs7029769	9	26764840	1.81874e-09
115	rs1246263	9	86762039	2.70474e-11
116	rs1373129	9	102153698	2.63295e-09
117	rs10816397	9	109327617	3.17547e-11
118	rs1110320	9	126203660	1.13954e-08
119	rs2841334	9	128122320	5.69157e-11
120	rs11255918	10	8822788	7.9756e-11
121	rs17747622	10	27044752	4.83501e-08
122	rs962472	10	56700597	6.91698e-10
123	rs7080385	10	57425236	1.28991e-08
124	rs10821946	10	63802574	1.11377e-08
125	rs72800622	10	72717757	3.34311e-08
126	rs10748744	10	83161858	1.80469e-12
127	rs11592299	10	104225941	4.93314e-09
127	rs12764388	10	104413385	9.5963e-12
127	rs12244388	10	104640052	2.22083e-21
128	rs9787523	10	106460460	1.05328e-10
129	rs4752018	10	118678712	7.9644e-10
130	rs6265	11	27679916	1.78418e-18
131	rs7942417	11	28656234	3.27146e-13
132	rs294379	11	30613898	1.43368e-08
133	rs7931656	11	41089935	4.24846e-08
134	rs2939765	11	41416650	1.4951e-08
135	rs2293578	11	47437403	3.09793e-11
136	rs7947391	11	66186882	1.47842e-08
137	rs12798877	11	79871630	4.24156e-08
137	rs1479290	11	80083356	2.50344e-08
138	rs10501688	11	88533414	7.11285e-09
139	rs9919558	11	112877409	2.82965e-29
140	rs1713676	11	113660576	1.55081e-10
141	rs1532763	11	121505323	2.29119e-09
142	rs2010921	11	132098205	2.9744e-08
143	rs4468388	12	72728085	4.59814e-09
143	rs75113087	12	72737814	6.09689e-09
144	rs1405451	12	75417818	7.02553e-09
145	rs3764002	12	108618630	1.05591e-10
146	rs2195220	12	114546819	4.65251e-08
147	rs670568	12	121021206	4.34583e-08
148	rs326391	12	125806227	1.07293e-09
149	rs7997453	13	27738645	3.26122e-08
150	rs2806936	13	53749752	1.96948e-08
151	rs9597899	13	59478631	4.33166e-11
152	rs1164598	13	97101571	2.96451e-08
153	rs7986115	13	100745478	3.22829e-08
154	rs1952935	14	40859517	7.95567e-09
155	rs6573192	14	58678269	2.67557e-12
156	rs8016340	14	77618308	4.4699e-08
157	rs10146353	14	78635498	8.30453e-09
158	rs183501996	14	86879985	3.00528e-08
159	rs1381287	14	98597552	5.12885e-20
159	rs12590386	14	98742058	1.10444e-08
160	rs3759579	14	103851272	5.88245e-09
160	rs3742365	14	104198251	9.93582e-12
161	rs11625650	14	104610138	5.44972e-10
162	rs8033799	15	47681384	4.92821e-15
162	rs12902636	15	47971451	3.91686e-10
163	rs3743347	15	67547301	6.6168e-09
164	rs12442096	15	74038773	1.62047e-11
165	rs4702	15	91426560	5.45877e-12
166	rs1014422	15	97437162	3.57036e-08
166	rs2399626	15	97502991	4.22029e-08
167	rs2311766	15	99195162	2.69827e-10
168	rs35378747	16	7341389	9.12142e-09
169	rs2866724	16	13760152	2.01281e-12
170	rs77878475	16	18058548	9.51648e-10
170	rs7404309	16	18262410	3.64531e-08
171	rs17769886	16	24701728	1.5208e-08
172	rs6497837	16	25347013	1.69605e-10
173	rs3743963	16	28604686	3.39644e-14
174	rs9923589	16	49630728	1.46776e-09
175	rs77635577	16	61042468	2.59085e-08
176	rs7201179	16	62055746	8.13461e-11
177	rs1837016	16	69757681	1.06421e-13
177	rs1134074	16	70395387	1.48976e-08
177	rs62050284	16	70696815	1.77e-08
177	rs7197104	16	71794061	1.88346e-10
177	rs9922596	16	72006370	8.44412e-12
177	rs3852785	16	72198642	4.70251e-09
178	rs216210	17	2229067	1.12318e-08
179	rs11078713	17	7795972	2.10529e-08
179	rs9902772	17	7823486	7.41681e-09
180	rs28623270	17	29389026	2.75909e-09
181	rs55938136	17	43798360	6.17777e-25
181	rs62063281	17	44038785	3.16447e-26
181	rs11657504	17	44085610	2.5583e-08
181	rs2942003	17	44576704	2.39804e-11
182	rs11867618	17	65875587	2.79766e-09
183	rs4889891	17	77768654	5.83336e-13
184	rs9963258	18	3940225	2.20496e-08
185	rs1788784	18	21159630	3.36689e-10
186	rs8090595	18	38115376	1.39985e-09
187	rs3902020	18	49811152	3.32486e-08
187	rs1221976	18	49996136	1.0942e-12
188	rs61043970	18	52881622	7.93081e-09
188	rs72926954	18	53070168	6.88497e-13
188	rs624244	18	53183396	2.23482e-14
188	rs7244531	18	53483103	4.44003e-12
188	rs1895614	18	53656337	2.44083e-10
189	rs72983727	18	75887663	4.91053e-11
190	rs11672400	19	32449030	3.16927e-09
191	rs12481282	20	44761377	5.08594e-11
192	rs9980901	21	33140921	7.98356e-09
193	rs2835894	21	39066042	1.19133e-08
194	rs5996139	22	42691689	7.03349e-12

## Sheet: 6(GWASs genetic rg)
Table S6. Overview of GWASs that provided the effect size estimates that were used to compute genetic correlations with RGWASs using LD score regression
Trait Name	NGWAS	Ncases	Ncontrols	Neffective	h2SNP	LDSC intercept
Antropomorphic:
Height1	253280			253280	0.31	1.33
BMI2	322154			322154	0.13	0.67
Birth Weight3	143677			143677	0.1	1.04
Waist Circumference4	232101			232101	0.13	0.76
Hip Circumference4	213038			213038	0.14	0.78
Waist-to-hip-ratio4	212248			212248	0.1	0.84
Cardiovascular Disease Risk:
Body Fat5	100716			100716	0.1	0.91
Myocardial Infarction6	171875	48371	123504	139032	0.06	0.87
Coronary Artery Disease6	86995	22233	64762	66204	0.28	0.87
Type-2 Diabetes7	69033	12171	56862	40100.7	0.18	1.01
Tryglicerides8	96598			96598	0.21	0.84
Total Cholesterol8	100184			100184	0.21	0.87
LDL Cholesterol8	95454			95454	0.2	0.88
HDL Cholesterol8	99900			99900	0.21	0.85
Cognition and SES:
Educational Attainment9	245621			245621	0.1	1
Childhood IQ10	12441			12441	0.28	1
Adult IQ11	78308			78308	0.19	1.02
Memory12	112067			112067	0.04	1
Reaction-time12	111483			111483	0.07	1.01
Verbal-numerical reasoning12	36035			36035	0.2	1.03
Income13	112151			112151	0.06	1.03
Job satisfaction14	75840			75840	0.05	1
Townsend13	112151			112151	0.04	1.01
Mental Health:
Schizophrenia15	150064	36989	113075	111487	0.18	1.05
Bipolar16	63766	11974	51792	38902.1	0.14	1.02
Bipolar & Schizophrenia16	39202	19779	19423	39198.8	0.24	1.02
Bipolar vs Schizophrenia16	16381	7129	9252	16105.9	0.22	1
Anorexia17	14477	3495	10982	10605	0.22	1.01
Autism18	46350	18381	27969	44366.6	0.11	1.01
Alzheimer19	54162	17008	37154	46668.5	0.08	1.04
ADHD20	55374	20183	35191	51306.4	0.21	1.03
MDD21	431394	116404	314990	161090	0.08	1.01
Subjective Well-being22	298420			298420	0.03	1
Personality:
Openness23,24	76551			76551	0.1	0.95
Conscientiousness23,24	76551			76551	0.08	0.96
Extraversion23,24	76600			76600	0.14	0.92
Agreeableness23,24	76548			76548	0.07	0.96
Neuroticism23,24	76581			76581	0.09	0.94
Physical Health:
Tiredness25	108976			108976	0.07	0.99
Self-rated health26	111749			111749	0.1	1.01
Age of Parents Death27	45627			45627	0.05	1.02
Age of Fathers Death27	63775			63775	0.05	1.02
Age of Mothers Death27	52776			52776	0.05	1.01
Reproduction:
Age at First Birth28	251151			251151	0.05	0.96
Nr of Children Ever Born28	343072			343072	0.02	0.97
Age at Menarche29	87802			87802	0.24	0.98
Age at Menopauze30	69360			69360	0.13	0.99
Social:
Loneliness31	553013			553013	0.07	0.99
Frequency of friend/family visits14	358821			358821	0.04	1.02
Friends relationship satisfaction14	118649			118649	0.06	1
Family relationship satisfaction14	118818			118818	0.06	0.99
Substance Use:
Alcohol Consumption32	112117			112117	0.08	1.01
Alcohol Dependence33	46568	11569	34999	34779.5	0.18	1.02
Age at smoking Initiation34	632802			632802	0.07	0.9
Cigarettes per day34	263954			263954	0.07	0.96
Smoking Cessation34	312821			312821	0.03	0.98
Smoking Initiation34	262990			262990	0.05	0.98
Cannabis (ever vs never)35	162081	43444	118637	127197	0.1	0.9
Caffeine36	91462			91462	0.04	1.01
1: Wood, A. R. et al. Defining the role of common variation in the genomic and biological architecture of adult human height. Nat. Genet. 46, 1173 (2014).
2: Locke, A. E. et al. Genetic studies of body mass index yield new insights for obesity biology. Nature 518, 197 (2015).
3: Horikoshi, M. et al. Genome-wide associations for birth weight and correlations with adult disease. Nature 538, 248–252 (2016).
4: Shungin, D. et al. New genetic loci link adipose and insulin biology to body fat distribution. Nature 518, 187 (2015).
5: Lu, Y. et al. New loci for body fat percentage reveal link between adiposity and cardiometabolic disease risk. Nat. Commun. 7, 10495 (2016).
6: Nikpay, M. et al. A comprehensive 1000 Genomes–based genome-wide association meta-analysis of coronary artery disease. Nat. Genet. 47, 1121 (2015).
7: Morris, A. P. et al. Large-scale association analysis provides insights into the genetic architecture and pathophysiology of type 2 diabetes. Nat. Genet. 44, 981 (2012).
8: Teslovich, T. M. et al. Biological, clinical and population relevance of 95 loci for blood lipids. Nature 466, 707–713 (2010).
9: Lee, J. J. et al. Gene discovery and polygenic prediction from a genome-wide association study of educational attainment in 1.1 million individuals. Nat Genet (2018) doi:10.1038/s41588-018-0147-3.
10: Benyamin, B. et al. Childhood intelligence is heritable, highly polygenic and associated with FNBP1L. Mol. Psychiatry 19, 253 (2014).
11: Sniekers, S. et al. Genome-wide association meta-analysis of 78,308 individuals identifies new loci and genes influencing human intelligence. Nat. Genet. (2017).
12: Davies, G. et al. Genome-wide association study of cognitive functions and educational attainment in UK Biobank (N= 112 151). Mol. Psychiatry 21, 758–767 (2016).
13: Hill, W. D. et al. Molecular genetic contributions to social deprivation and household income in UK Biobank. Curr. Biol. 26, 3083–3089 (2016).
14: Churchhouse, C. et al. Rapid GWAS of thousands of phenotypes for 337,000 samples in the UK biobank. Neale Lab (2017).
15: Ripke, S. et al. Biological insights from 108 schizophrenia-associated genetic loci. Nature 511, 421 (2014).
17: Ruderfer, D. M. et al. Polygenic dissection of diagnosis and clinical dimensions of bipolar disorder and schizophrenia. Mol. Psychiatry 19, 1017 (2014).
17: Duncan, L. et al. Significant locus and metabolic genetic correlations revealed in genome-wide association study of anorexia nervosa. Am. J. Psychiatry 174, 850–858 (2017).
18: Consortium, A. S. D. W. G. of T. P. G. et al. Meta-analysis of GWAS of over 16,000 individuals with autism spectrum disorder highlights a novel locus at 10q24. 32 and a significant overlap with schizophrenia. Mol. Autism 8, 1–17 (2017).
19: Lambert, J.-C. et al. Meta-analysis of 74,046 individuals identifies 11 new susceptibility loci for Alzheimer’s disease. Nat. Genet. 45, 1452 (2013).
20: Demontis, D. et al. Discovery of the first genome-wide significant risk loci for attention deficit/hyperactivity disorder. Nat. Genet. 4, 62 (2019).
21: Wray, N. R. et al. Genome-wide association analyses identify 44 risk variants and refine the genetic architecture of major depression. Nat. Genet. 50, 668–681 (2018).
22: Okbay, A. et al. Genetic variants associated with subjective well-being, depressive symptoms, and neuroticism identified through genome-wide analyses. Nat. Genet. 48, 624 (2016).
23: De Moor, M. H. M. et al. Meta-analysis of genome-wide association studies for personality. Mol. Psychiatry 17, 337 (2012).
24: Lo, M.-T. et al. Genome-wide analyses for personality traits identify six genomic loci and show correlations with psychiatric disorders. Nat. Genet. 49, 152 (2017).
25: Deary, V. et al. Genetic contributions to self-reported tiredness. Mol. Psychiatry 23, 609 (2018).
26: Harris, S. E. et al. Molecular genetic contributions to self-rated health. Int. J. Epidemiol. 46, 994–1009 (2016).
27: Pilling, L. C. et al. Human longevity is influenced by many genetic variants: evidence from 75,000 UK Biobank participants. Aging (Albany NY) 8, 547 (2016).
28: Barban, N. et al. Genome-wide analysis identifies 12 loci influencing human reproductive behavior. Nat. Genet. 48, 1462 (2016).
29: Elks, C. E. et al. Thirty new loci for age at menarche identified by a meta-analysis of genome-wide association studies. Nat. Genet. 42, 1077 (2010).
30: Day, F. R. et al. Large-scale genomic analyses link reproductive aging to hypothalamic signaling, breast cancer susceptibility and BRCA1-mediated DNA repair. Nat. Genet. 47, 1294 (2015).
31: Abdellaoui, A. et al. Phenome-wide investigation of health outcomes associated with genetic predisposition to loneliness. Hum. Mol. Genet. (2019) doi:10.1093/hmg/ddz219.
32: Clarke, T.-K. et al. Genome-wide association study of alcohol consumption and genetic overlap with other health-related traits in UK Biobank (N=112 117). Mol. Psychiatry 22, 1376–1384 (2017).
33: Walters, R. K. et al. Trans-ancestral GWAS of alcohol dependence reveals common genetic underpinnings with psychiatric disorders. bioRxiv 257311 (2018).
34: Liu, M. et al. Association studies of up to 1.2 million individuals yield new insights into the genetic etiology of tobacco and alcohol use. Nat. Genet. 51, 237 (2019).
35: Pasman, J. A. et al. GWAS of lifetime cannabis use reveals new risk loci, genetic overlap with psychiatric traits, and a causal influence of schizophrenia. Nat. Neurosci. 21, 1161–1170 (2018).
36: Cornelis, M. C. et al. Genome-wide meta-analysis identifies six novel loci associated with habitual coffee consumption. Mol. Psychiatry 20, 647 (2015).

## Sheet: 7(genetic rg)
Table S7. Genetic correlations between the disruptive behavior (DB) and risk taking behavior (RTB) factors and other phenotypes.
		DB factor					RTB factor
Trait	Trait category	rg	se	z	P		rg	se	z	P
Depressive symptoms	Mental Health	0.73	0.031	23.38	7.45e-121		0.21	0.034	6.14	8.16e-10
MDD	Mental Health	0.64	0.023	27.66	2.01e-168		0.21	0.022	9.8	1.1e-22
ADHD	Mental Health	0.63	0.028	22.19	4.09e-109		0.41	0.027	15.19	3.86e-52
Anxiety	Mental Health	0.39	0.11	3.44	0.000584		0.1	0.073	1.31	0.19
Autism	Mental Health	0.33	0.041	8.08	6.64e-16		0.078	0.041	1.91	0.056
Bipolar and Schizophrenia	Mental Health	0.17	0.034	4.98	6.36e-07		0.24	0.03	7.87	3.43e-15
Schizophrenia	Mental Health	0.17	0.026	6.37	1.92e-10		0.19	0.021	9.02	1.86e-19
Bipolar	Mental Health	0.1	0.042	2.35	0.019		0.26	0.041	6.27	3.65e-10
Alzheimer	Mental Health	0.074	0.068	1.08	0.28		-0.093	0.051	-1.82	0.069
Bipolar vs Schizophrenia	Mental Health	0.052	0.055	0.95	0.34		-0.04	0.047	-0.84	0.4
Eating disorders	Mental Health	0.044	0.052	0.86	0.39		-0.05	0.045	-1.13	0.26
Subjective Wellbeing	Mental Health	-0.51	0.036	-14.07	6.24e-45		-0.11	0.032	-3.43	0.000597
Townsend (Social Deprivation)	Cognition & SES	0.48	0.049	9.69	3.29e-22		0.43	0.041	10.38	3.05e-25
Job Satisfaction	Cognition & SES	0.3	0.044	6.87	6.56e-12		-0.024	0.04	-0.61	0.54
Reaction-time	Cognition & SES	0.01	0.038	0.27	0.79		-0.054	0.03	-1.81	0.07
Memory	Cognition & SES	0.008	0.045	0.18	0.85		0.026	0.037	0.7	0.48
Childhood IQ	Cognition & SES	-0.19	0.063	-3.07	0.00214		-0.034	0.051	-0.65	0.51
IQ	Cognition & SES	-0.21	0.034	-6.16	7.5e-10		-0.01	0.028	-0.34	0.73
Verbal-numerical reasoning	Cognition & SES	-0.23	0.043	-5.45	5.15e-08		-0.017	0.035	-0.49	0.62
Educational Attainment	Cognition & SES	-0.34	0.018	-18.61	2.53e-77		-0.005	0.018	-0.27	0.79
Income	Cognition & SES	-0.44	0.038	-11.6	4.32e-31		0.036	0.032	1.13	0.26
Neuroticism	Personality	0.68	0.038	17.79	8.58e-71		-0.092	0.048	-1.93	0.054
Openness	Personality	0.089	0.043	2.04	0.041		0.29	0.032	8.94	3.97e-19
Extraversion	Personality	0.061	0.041	1.49	0.14		0.37	0.028	13.09	3.53e-39
Conscientiousness	Personality	-0.22	0.042	-5.31	1.08e-07		-0.3	0.043	-6.89	5.72e-12
Agreeableness	Personality	-0.59	0.045	-13.06	5.44e-39		-0.12	0.049	-2.54	0.011
Loneliness	Social	0.66	0.023	29.19	2.46e-187		0.15	0.026	5.84	5.08e-09
Frequency of friend/family visits	Social	-0.027	0.03	0.9	0.37		0.051	0.03	-1.7	0.089
Friends relationship satisfaction	Social	-0.25	0.036	6.98	2.88e-12		-0.081	0.033	2.46	0.014
Family relationship satisfaction	Social	-0.39	0.034	11.74	8.07e-32		-0.26	0.034	7.81	5.63e-15
Alcohol Dependence	Substance Use	0.47	0.07	6.68	2.33e-11		0.64	0.064	9.91	3.69e-23
Smoking Initiation	Substance Use	0.46	0.02	22.46	1.12e-111		0.75	0.01	77.36	0
Cigarettes per Day	Substance Use	0.32	0.036	8.83	1.01e-18		0.14	0.031	4.63	3.74e-06
Cannabis (ever vs never)	Substance Use	0.26	0.058	4.42	9.88e-06		0.72	0.064	11.24	2.47e-29
Caffeine	Substance Use	0.009	0.051	0.17	0.86		0.16	0.043	3.68	0.000237
Alcohol Consumption	Substance Use	-0.062	0.039	-1.58	0.11		0.54	0.027	20	5.72e-89
Smoking Cessation	Substance Use	-0.3	0.035	-8.61	7.45e-18		-0.2	0.031	-6.4	1.59e-10
Age at Smoking Initiation	Substance Use	-0.46	0.029	-16.02	9.46e-58		-0.41	0.026	-15.72	1.14e-55
Body Fat	Cardiovascular Disease Risk	0.18	0.035	5.23	1.71e-07		0.049	0.033	1.51	0.13
Myocardial Infarction	Cardiovascular Disease Risk	0.18	0.054	3.35	0.000817		0.025	0.043	0.58	0.56
Coronary Artery Disease	Cardiovascular Disease Risk	0.17	0.04	4.37	1.25e-05		0.032	0.03	1.08	0.28
Triglycerides	Cardiovascular Disease Risk	0.1	0.024	4.19	2.81e-05		0.001	0.021	0.07	0.95
LDL Cholesterol	Cardiovascular Disease Risk	0.063	0.027	2.31	0.021		-0.025	0.02	-1.22	0.22
Total Cholesterol	Cardiovascular Disease Risk	0.063	0.027	2.37	0.018		-0.007	0.019	-0.37	0.71
Type-2 Diabetes	Cardiovascular Disease Risk	0.01	0.045	0.22	0.82		-0.016	0.038	-0.42	0.67
HDL Cholesterol	Cardiovascular Disease Risk	-0.092	0.023	-4.05	5.05e-05		0.022	0.017	1.28	0.2
Tiredness	Physical Health	0.63	0.035	18.12	2.34e-73		0.17	0.033	5.14	2.82e-07
Mother's age at death	Physical Health	-0.25	0.059	-4.21	2.58e-05		-0.21	0.057	-3.58	0.000337
Father's age at death	Physical Health	-0.3	0.062	-4.79	1.7e-06		-0.21	0.05	-4.27	1.99e-05
Parents age at death	Physical Health	-0.31	0.077	-4.1	4.11e-05		-0.16	0.057	-2.84	0.00448
Self-rated health	Physical Health	-0.49	0.039	12.38	3.53e-35		-0.17	0.028	5.93	2.94e-09
Waist-Hip Ratio	Anthropomorphic	0.22	0.027	8.15	3.62e-16		0.093	0.023	4.05	5.11e-05
BMI	Anthropomorphic	0.17	0.021	7.94	2.03e-15		0.044	0.024	1.86	0.063
Waist-circumference	Anthropomorphic	0.17	0.024	7.04	1.96e-12		0.075	0.025	2.95	0.00318
Hip-circumference	Anthropomorphic	0.1	0.024	4.04	5.36e-05		0.045	0.027	1.67	0.094
Birth weight	Anthropomorphic	-0.042	0.028	-1.48	0.14		0.027	0.023	1.19	0.23
Height	Anthropomorphic	-0.071	0.019	-3.84	0.000123		0.037	0.016	2.28	0.022
Nr of children	Reproduction	0.2	0.034	5.95	2.73e-09		0.21	0.034	6.34	2.33e-10
Age at menarche	Reproduction	-0.042	0.025	-1.66	0.1		0.018	0.025	0.72	0.47
Age at menopauze	Reproduction	-0.1	0.03	-3.49	0.00048		-0.068	0.026	-2.65	0.00798
Age at First Birth	Reproduction	-0.41	0.029	-14.05	8.09e-45		-0.2	0.023	-8.63	6.04e-18

## Sheet: 8(MR1)
Table S8. Cochran’s heterogeneity statistic (Q) for Inverse Variance Weighted (IVW) Mendelian randomization analyses between disruptive behaviour and smoking and alcohol use behaviour.
Exposure	Outcome		Q	p
		n SNPs
Disruptive behavior	Smoking initiation	40	254.06	2.4e-33
Disruptive behavior	Cigarettes / day	38	132.76	1e-12
Disruptive behavior	Smoking cessation	40	86.63	1.8e-05
Disruptive behavior	Alcohol drinks / week	40	155.83	6.8e-16
Disruptive behavior	Alcohol use disorder	46	45.35	0.457
Smoking initiation	Disruptive behavior	317	815.68	7.3e-46
Alcohol drinks / week	Disruptive behavior	80	250.64	9.8e-20
Alcohol dis. 5E-08	Disruptive behavior	7	12.12	0.059
Alcohol dis. 1E-05	Disruptive behavior	25	25.7	0.368

## Sheet: 9(MR2)
Table S9. MR-Egger analysis; the I²GX (regression dilution) statistic and the Egger intercept for Mendelian randomization analyses between disruptive behaviour and smoking and alcohol use behaviour
		n	I²GX
Exposure	Outcome	SNPs		Intercept	p
Disruptive behavior	Smoking initiation	40	0.60 (unweighted)	-0.001	0.802
Disruptive behavior	Cigarettes / day	38	0.69 (weighted)	0.007	0.001
Disruptive behavior	Smoking cessation	40	0.60 (unweighted)	0.005	0.044
Disruptive behavior	Alcohol drinks / week	40	0.60 (unweighted)	0	0.511
Disruptive behavior	Alcohol use disorder	46	0.59 (unweighted)	n.a.	n.a.
Smoking initiation	Disruptive behavior	317	0.56 (unweighted)	n.a.	n.a.
Alcohol drinks / week	Disruptive behavior	80	0.90 (weighted)	0.002	0.035
Alcohol dis. 5E-08	Disruptive behavior	7	0.30 (unweighted)	n.a.	n.a.
Alcohol dis. 1E-05	Disruptive behavior	25	0.54 (unweighted)	n.a.	n.a.
I2GX quantifies heterogeneity between the genetic variants in an instrument and indicates whether the ’NO Measurement Error’ (NOME) assumption has been violated. I2GX <0.9 indicates considerable risk of bias which may still be corrected with MR-Egger Simulation Extrapolation (SIMEX). I2GX <0.6 indicates that the results (even with SIMEX correction) are unreliable. I2GX was computed unweighted and…
For MR-Egger analysis, when I2GX was 0.6-0.9, a SIMEX correction was applied, while estimates were not reported at all when I2GX was <0.6.

## Sheet: 10(MR3)
Table S10. Results of the two-sample, bidirectional Mendelian randomization analyses between disruptive behaviour and smoking and alcohol use behaviour – after excluding SNPs for which R2 outcome > R2 exposure, irrespective of p, with Steiger filtering.
Exposure	Outcome		IVW			Weighted median			Weighted mode			MR-Egger SIMEX
		n
		SNPs	beta	95% CI	p	beta	95% CI	p	beta	95% CI	p	beta	95% CI	p
Disruptive behavior	Smoking initiation	37	0.3	0.17 to 0.43	9.2e-06	0.28	0.16 to 0.40	0.00018	0.13	-0.09 to 0.35	0.255	0.3	0.00 to 0.61	0.061
Disruptive behavior	Cigarettes / day	35	0.08	-0.02 to 0.19	0.108	-0.01	-0.12 to 0.10	0.877	-0.06	-0.17 to 0.06	0.336	-0.28	-0.49 to -0.06	0.019
Disruptive behavior	Smoking cessation	37	-0.17	-0.28 to -0.05	0.006	-0.11	-0.25 to 0.03	0.114	0.03	-0.25 to 0.30	0.848	0.17	-0.11 to 0.45	0.244
Disruptive behavior	Alcohol drinks / week	40	– results unchanged –
Disruptive behavior	Alcohol use disorder	39	0.2	0.01 to 0.38	0.036	0.15	-0.11 to 0.41	0.248	0.14	-0.15 to 0.42	0.354	-0.02	-0.38 to 0.33	0.904
Smoking initiation	Disruptive behavior	311	0.17	0.14 to 0.20	1.5e-32	0.14	0.11 to 0.18	1.4e-18	0.14	0.05 to 0.24	0.004	n.a.	n.a.	n.a.
Alcohol drinks / week	Disruptive behavior	76	0.03	-0.14 to 0.19	0.76	0.05	-0.13 to 0.23	0.584	-0.1	-0.28 to 0.08	0.266	-0.2	-0.50 to 0.10	0.198
Alcohol dis. 5e-08	Disruptive behavior	7	– results unchanged –
Alcohol dis. 1e-05	Disruptive behavior	25	– results unchanged –
IVW = Inverse Variance Weighted regression, SIMEX = Simulation Extrapolation, GSMR = Generalised Summary-data-based Mendelian Randomisation, n.a. = MR-Egger results not reported because of limited reliability based on the I-squared measure being <0.60.

[truncated: 17 more sheets: 11(MR4), 12(MR5), 13(DB gene analysis), 14(RTB gene analysis), 15(DB tissue analysis), 16(RTB tissue analysis), 17(DB gene-set analysis), 18(RTB gene-set analysis), 19(DB 10 tissues), 20(RTB 10 tissues), 21(DB 220 celltypes), 22(RTB 220 celltypes), 23(DB 211 diff gene expr), 24(RTB 211 diff gene expr), 25(DB single cell), 26(RTB single cell, 27(Brain Structures)]
