# Supplementary material for: The Genetic and Neural Substrates of Externalizing Behavior
Source: Biol Psychiatry Glob Open Sci. 2021 Oct 6;2(4):389–99. doi: 10.1016/j.bpsgos.2021.09.007 (PMC9616240; doi:10.1016/j.bpsgos.2021.09.007)
Supplement: Key Resources Table [file mmc3.xlsx]

## Sheet: Key Resources Table
KEY RESOURCES TABLE
Resource Type	Specific Reagent or Resource	Source or Reference	Identifiers	Additional Information
Add additional rows as needed for each resource type	Include species and sex when applicable.	Include name of manufacturer, company, repository, individual, or research lab. Include PMID or DOI for references; use “this paper” if new.	Include catalog numbers, stock numbers, database IDs or accession numbers, and/or RRIDs. RRIDs are highly encouraged; search for RRIDs at https://scicrunch.org/resources.	Include any additional information or notes if necessary.
Deposited Data; Public Database	GWAS Aggression	PMID: 26087016	N/A
Deposited Data; Public Database	GWAS Angry outbursts/Extreme irritable/Irritability/Irritable for 2 days	PMID: 25826379/UK BioBank	RRID:SCR_012815
Deposited Data; Public Database	GWAS ADHD	PMID: 30478444	N/A
Deposited Data; Public Database	GWAS Antisocial Behavior	PMID: 28979981	N/A
Deposited Data; Public Database	GWAS General risk tolerance/Drinks per week/Ever smoker/Number of sexual partners/Automobile speeding propensity	PMID: 30643258	N/A
Deposited Data; Public Database	GWAS Lifetime Cannabis use	PMID: 30150663	N/A
Deposited Data; Public Database	HapMap 3	https://www.sanger.ac.uk/resources/downloads/human/hapmap3.html	RRID:SCR_004563
Deposited Data; Public Database	Genotype-Tissue Expression (GTEx) project v7	http://www.gtexportal.org/home/datasets	N/A
Deposited Data; Public Database	molecular signature database MsigDB v6.2	http://software.broadinstitute.org/gsea/msigdb	N/A
Deposited Data; Public Database	ALLEN brain map	http://www.brain-map.org	N/A
Deposited Data; Public Database	Matrix of gene counts for single nuclei (N = 14,963) from the prefrontal cortex and hippocampus of multiple human donors	PMID: 28846088	N/A
Deposited Data; Public Database	GWAS Disruptive Behavior (DB factor)	This paper	N/A
Deposited Data; Public Database	GWAS Risk Taking Behavior (RTB factor)	This paper	N/A
Software; Algorithm	MATLAB v2019a: hierarchical clustering	Mathworks	RRID:SCR_001622
Software; Algorithm	genomic SEM	PMID: 30962613	N/A
Software; Algorithm	multivariate GWAMA	https://github.com/baselmans/multivariate_GWAMA	N/A
Software; Algorithm	FUMA	PMID: 29184056	N/A
Software; Algorithm	Mendelian Randomization	PMID: 17886233	N/A
Software; Algorithm	MAGMA v1.08	http://ctg.cncr.nl/software/magma	N/A
Software; Algorithm	Stratified LD-Score Regression of local gene expression across the human brain	PMID: 30643256	N/A
